# Supplementary material for: Sustained elevation of MG53 in the bloodstream increases tissue regenerative capacity without compromising metabolic function
Source: Nat Commun. 2019 Oct 11;10:4659. doi: 10.1038/s41467-019-12483-0 (PMC6789113; doi:10.1038/s41467-019-12483-0)
Supplement: Supplementary file 6 — Source Data [file 41467_2019_12483_MOESM6_ESM.zip]

Archive with 2 entries (2 files):
- NCOMMS-18-32280- 07-19-2019 Source Data.xlsx
- NCOMMS-18-32280 07-21-2019 Western Blots.pdf
