# Supplementary material for: Sustained elevation of MG53 in the bloodstream increases tissue regenerative capacity without compromising metabolic function
Source: Nat Commun. 2019 Oct 11;10:4659. doi: 10.1038/s41467-019-12483-0 (PMC6789113; doi:10.1038/s41467-019-12483-0)
Supplement: Supplementary file 6 — Source Data [file 41467_2019_12483_MOESM6_ESM.zip › NCOMMS-18-32280- 07-19-2019 Source Data.xlsx]

## Sheet: Fig 1b
Abs. Quanti	WT	ctPA-MG53
ng	0.0548518	4.82293
	0.0301614	4.21125
	0.0400046	4.48532
	0.035721	5.06492
	0.033509	5.32814
	0.0225415	4.57252
	0.027428	8.61294
	0.0915664	10.0745
	0.117945	6.80146

## Sheet: Fig 2a, 2b and 2c
Fig. 2a	Weeks	WT (body weight: g)					tPA-MG53 (body weight: g)
	6	23.7	19.6	18.6	21	20.7	19.8	19.8	20.5	20.6	21
	8	26.7	25	23.2	24.1	23.4	26.1	25.9	26.6	24.1	25.6
	10	29.4	27.5	27.9	27.4	26.1	27.8	27.1	29.3	26.2	30.4
	12	32.5	31.3	33.8	32.7	27	32.2	30.1	34.4	27.7	31.8
	14	32.4	32.9	35.4	33.7	29.9	35.5	33.4	37.2	28.5	36.3
	16	35.4	34.2	38.3	37.5	31.9	36.6	33.7	38.5	31.7	38.1
Fig. 2b 6 weeks	Minutes	WT (blood glucose: mg/dl)						tPA-MG53 (blood glucose: mg/dl)
	0	73	98	76	90	105	69	87	118	86	106	55
	15	185	257	288	231	202	188	211	290	293	200	148
	30	178	212	247	214	177	184	194	193	279	207	212
	45	146	209	209	196	161	164	133	147	174	174	191
	90	103	106	96	132	115	101	99	106	118	118	102
	120	115	94	93	96	95	82	89	96	106	110	99
Fig. 2b 30 weeks	Minutes	WT (blood glucose: mg/dl)						tPA-MG53 (blood glucose: mg/dl)
	0	97	95	79	69	52	54	86	67	75	46	85
	15	255	288	270	198	101	231	231	158	287	155	301
	30	193	207	301	174	125	211	204	136	272	129	336
	45	186	188	244	152	142	184	142	122	236	109	287
	90	148	115	159	113	107	107	117	80	135	75	207
	120	137	114	139	90	92	84	114	67	142	74	146
Fig. 2c 8 weeks	Minutes	WT (blood glucose: mg/dl)						tPA-MG53 (blood glucose: mg/dl)
	0	149	170	168	129	108	152	111	53	162	182	126
	15	102	93	170	63	58	72	65	30	98	141	81
	30	70	80	123	38	30	56	31	20	71	61	48
	45	66	76	114	36	29	36	31	20	55	51	44
	90	61	89	154	57	43	46	74	33	67	95	66
	120	96	108	174	76	45	44	82	35	83	94	73
Fig. 2c 32 weeks	Minutes	WT (blood glucose: mg/dl)						tPA-MG53 (blood glucose: mg/dl)
	0	110	129	190	104	82	126	113	56	133	139	158
	15	179	97	153	38	58	64	62	36	86	84	110
	30	190	67	112	47	30	31	43	20	80	81	66
	45	217	59	94	36	32	23	36	27	67	56	60
	90	144	102	95	49	23	25	25	47	72	52	65
	120	117	111	177	105	23	67	22	57	90	59	103

## Sheet: Fig 2e
Relat. Quanti	WT	tPA-MG53
IRS-1	0.912201	1.05815
	1.02166	0.857469
	0.893957	0.939567
	0.976055	0.957811
	0.921323	0.985177
	1.46864	0.866591
	0.893957	1.03991
	0.912201	1.3683
IR-Beta	0.894174	0.970273
	0.951249	1.00832
	1.16052	1.13199
	0.951249	1.04637
	1.01784	0.941736
	1.05589	1.04637
	1.01784	0.903686
	0.951249	1.01784
Glut-4	1.08901	1.02042
	0.918221	1.06148
	0.992773	1.01401
	0.962729	1.03136
	0.992764	0.993706
	1.04451	0.97022
	1.02273	0.956208
	0.904656	1.0061
	1.07262	0.864745

## Sheet: Fig. 3e
	Day 0	Ear hole diameter (pixel)	pixel/10 mm	r(mm)	area(mm2)
WT	1	190	21	1.10526	0.959448
	2	182	18	0.989011	0.768232
	3	169	19	1.12426	0.992713
	4	217	22	1.01382	0.807264
	5	221	23	1.04072	0.85067
tPA-MG53	1	151	18	1.19205	1.11604
	2	170	17	1	0.785398
	3	149	16	1.07383	0.905644
	4	146	15	1.0274	0.829023
	Day 3
WT	1	234	26	1.11111	0.969627
	2	130	14	1.07692	0.910876
	3	152	15	0.986842	0.764866
	4	138	14	1.01449	0.808328
	5	151	15	0.993377	0.77503
tPA-MG53	1	168	12	0.714286	0.400713
	2	143	13	0.909091	0.649089
	3	169	14	0.828402	0.53898
	4	162	12	0.740741	0.430945
	Day 7
WT	1	134	13	0.970149	0.739209
	2	132	16	1.21212	1.15394
	3	146	16	1.09589	0.943244
	4	124	15	1.20968	1.14929
	5	141	16	1.13475	1.01133
tPA-MG53	1	142	11	0.774648	0.471301
	2	135	8	0.592593	0.275805
	3	131	4	0.305344	0.0732263
	4	156	3	0.192308	0.0290458
	Day 10
WT	1	125	11	0.88	0.608212
	2	138	11	0.797101	0.499019
	3	115	13	1.13043	1.00365
	4	129	14	1.08527	0.925053
	5	120	8	0.666667	0.349066
tPA-MG53	1	500	8	0.16	0.0201062
	2	521	10	0.191939	0.0289344
	3	540	1	0.0185185	0.000269341
	4	521	2	0.0383877	0.00115738

## Sheet: Fig 3f
		WT1			TPA1			TPA2				WT2
	Fibrosis area	454260	687558		402404	367809		148572	123639	66705		628686	271111	154548
	Total area	1392556	2489722		2123904	2341857		856005	861385	327162		1133130	993119	685019
	%	0.326206	0.276159		0.189464	0.157059		0.173564	0.143535	0.20389		0.554822	0.272989	0.225611
		WT	0.326206	0.276159	0.554822	0.272989	0.225611
		TPA	0.189464	0.157059	0.173564	0.143535	0.20389
			ttest	0.0285434

## Sheet: Fig 4b
	Soleus	EDL	Tibia (mm)	E/T	S/T
tPA	0.007	0.0083	19.9	0.417085	0.351759
	0.0093	0.0154	19.92	0.773092	0.466867
	0.0083	0.0115	19.73	0.582869	0.420679
	0.0095	0.0133	20.24	0.657115	0.469368
	0.008	0.0139	21.72	0.639963	0.368324
	0.0093	0.0115	21.12	0.544508	0.440341
	0.007	0.0121	21	0.57619	0.333333
WT	0.01062	0.01341	19.64	0.68279	0.540733
	0.01026	0.01196	19.14	0.624869	0.53605
	0.0087	0.0136	20.1	0.676617	0.432836
	0.01	0.0135	20.8	0.649038	0.480769
	0.0087	0.0122	20.93	0.582895	0.415671
	0.00821	0.0078	19.49	0.400205	0.421242
	0.01093	0.0135	19.66	0.686673	0.555951

## Sheet: Fig 4d
			tPA-MG53						WT
	Soleus	Type I	Type IIa	Type IIb	Type IIx	Total	Soleus	Type I	Type IIa	Type IIb	Type IIx	Total
	1	92	127	0	17	236	1	91	109	9	25	234
	2	88	97	0	17	202	2	66	81	8	29	184
	3	85	128	0	14	227	3	98	105	8	27	238
	4	100	118	0	17	235	4	123	165	7	15	310
		Percentage						Percentage
		0.389831	0.538136	0	0.0720339			0.388889	0.465812	0.0384615	0.106838
		0.435644	0.480198	0	0.0841584			0.358696	0.440217	0.0434783	0.157609
		0.374449	0.563877	0	0.061674			0.411765	0.441176	0.0336134	0.113445
		0.425532	0.502128	0	0.0723404			0.396774	0.532258	0.0225806	0.0483871
			180
			TPA						WT
	EDL	Type I	Type IIa	Type IIb	Type IIx	Total	EDL	Type I	Type IIa	Type IIb	Type IIx	Total
	1	4	25	123	51	203	1	4	25	94	49	172
	2	4	26	99	49	178	2	7	17	133	57	214
	3	5	21	86	52	164	3	6	25	114	51	196
	4	3	18	118	48	187	4	6	21	98	63	188
		Percentage						Percentage
		0.0197044	0.123153	0.605911	0.251232			0.0232558	0.145349	0.546512	0.284884
		0.0224719	0.146067	0.55618	0.275281			0.0327103	0.0794393	0.621495	0.266355
		0.0304878	0.128049	0.52439	0.317073			0.0306122	0.127551	0.581633	0.260204
		0.0160428	0.0962567	0.631016	0.256684			0.0319149	0.111702	0.521277	0.335106

## Sheet: Fig 4e and 4f
Fig 4e
Speed (m/min)	tPA-MG53									WT
6	2	0	2	1	0	1	0	0	0	3	4	15	1	2	2	3	3
8	6	2	4	4	0	5	2	0	1	4	8	40	4	7	9	17	15
10	12	7	4	10	2	7	7	4	3	8	11	65	13	14	17	37	33
12	15	9	7	12	5	7	7	10	4	14	19	100	28	25	30	57	49
14	16	12	13	17	13	9	9	16	5	23	28	127	37	38	44	77	74
16	18	17	17	23	15	11	10	25	7	35	33	156	47	51	76	112	109
Fig 4f
Days	WT					tPA-MG53
0	0	0	0	0	0	0	0	0	0
1	302.1	555.3	156.6	707.7	709.5	1100.7	366.3	956.7	690.3
2	1956.9	2399.7	691.2	2902.5	3297	4847.7	3802.2	3670.5	4128.3
3	2810.4	3640.5	954.6	3800.1	6750.6	7535.4	4893	8162.4	7651.5
4	3993.3	5523	1264.8	7057.5	10045.2	12908.4	6351	11170.8	12464.4
5	5886.3	8220.9	1770.3	10950.3	14559.3	17634	10130.1	15414.6	16238.1
6	8034	11994.3	2098.8	15780.6	21170.4	23914.2	13603.2	23433.3	19035
7	9447.6	16659.6	2405.1	20155.5	26657.4	30357.6	16011.6	30411.9	23573.1

## Sheet: Fig 4h
			2mM Ca
				Half time of Decay (sec)
		tPA-MG53	1	65.625
			2	47.986
			3	76.1904
			4	30.7692
			5	28.5714
			6	21.3043
		WT	1	30.2631
			2	6.61765
			3	8.23529
			4	20
			5	11.1111

## Sheet: Fig 5d muscle diameter
			KO		WT		tPA-MG53
	muscle cells area		16.3817		30.3769		28.9495
	analyzed by prism		16.0553		14.4855		23.5668
			25.4225		20.3331		26.9444
			19.0035		15.1577		23.4344
			13.1565		23.0729		20.9514
			10.6452		22.0941		26.4311
			13.0854		16.1905		29.6613
			14.5498		20.9514		33.3192
			15.4224		18.5391		27.516
			13.3678		29.0462		26.0156
			13.9825		22.9376		28.6251
			14.8883		14.8464		29.0462
			15.8602		26.6306		26.9675
			17.0155		24.6389		28.527
			17.7323		18.3365		27.0021
			18.08		20.44		24.9403
			11.9409		18.1659		24.0895
			18.8555		18.3534		29.3023
			14.2034		23.7248		23.2476
			16.152		16.152		23.0053
			16.6456		18.5055		27.8646
			13.5758		21.552		21.6385
			15.26		15.1987		28.9065
			20.9366		21.1584		23.6591
			20.0245		22.5681		23.3945
			21.5231		27.7077		23.2342
			16.0747		28.4287		27.775
			16.5141		25.4958		27.4594
			13.2508		18.9707		34.6745
			16.2672		15.8209		26.5017
			13.3678		18.7063		26.5838
			16.0553		19.3766		26.1111
			15.8406		14.5712		24.1926
			22.4436		16.533		25.9677
			25.4225		22.7741		26.7705
			21.1584		20.5463		26.0515
			22.2346		19.0689		23.8426
			19.9154		15.8602		23.6328
			15.3211		17.4313		26.2182
			17.2517		26.6656		23.8818
			21.9528		23.9209		26.8634
			20.4856		22.3603		21.9953
			23.4609		24.2825		26.6773
			19.4728		24.2953		25.9677
			23.1403		25.6177		26.2894
			13.9379		24.5249		25.2751
			21.1437		19.4247		30.1196
			21.7533		24.1282		26.4664
			22.6919		13.3445		23.8426
			15.2192		15.0959		20.8023
			20.5917		15.919		25.9317
			14.3125		16.6269		30.2228
			20.2717		15.8994		26.2301
			15.0753		15.8602		19.4408
			16.1713		20.7574		26.1707
			22.5267		21.7962		24.7524
			17.9591		21.7247		20.3024
			18.3534		24.7901		23.4078
			9.91854		10.9622		22.1504
			12.5013		6.60189		28.1093
			12.6005		7.93012		26.2538
			13.8257		9.91854		16.2672
			20.6068		8.20032		24.6642
			15.6428		11.5701		27.0482
			15.0339		18.011		24.4359
			21.1437		16.9606		25.0772
			15.603		13.7806		20.7723
			15.9386		7.48583		15.1782
			16.8131		10.7326		19.4568
			13.8032		11.6773		22.4298
			16.3055		8.388		18.8884
			21.5087		9.6319		21.8105
			18.7893		19.8528		24.9902
			16.4386		24.6263		27.3458
			17.8198		18.8224		24.0248
			19.7899		16.7202		18.7229
			12.4013		13.8032		26.5369
			20.0401		14.6564		32.3618
			9.53445		22.5681		18.3195
			13.4143		12.551		22.4575
			12.8936		14.507		27.6402
			12.821		14.2471		21.6673
			14.6989		13.5298		22.7741
			10.1971		17.9244		24.1797
			12.1733		16.9606		23.5007
			12.7479		16.1134		22.6782
			13.3211		34.6565		23.4476
			13.2273		29.3235		23.4476
			19.1503		18.6896		26.0036
			11.1871		17.5203		19.1341
			17.5736		18.3365		27.5273
			15.1371		26.689		24.2312
			7.40219		25.1145		25.2751
			16.0941		17.5558		28.1646
			16.7388		22.0518		22.1504
			13.9825		23.2744		27.1859
			14.7833		27.7638		25.8836
			11.597		18.08		25.3612
			19.9154		21.1878		21.6242
			19.3927		20.5463		26.689
			10.8767		21.7676		23.7511
			11.5432		29.3977		23.194
			15.7618		31.166		21.2025
			16.0359		22.7468		24.9153
			15.7815		20.2717		20.5917
			15.543		21.2465		25.2628
			23.646		26.8981		27.6965
			18.2343		18.9214		21.2319
			26.1231		25.1145		24.5503
			14.0269		14.7623		42.3389
			19.1991		25.8596		37.053
			23.9469		18.4381		42.103
			26.4664		23.9599		35.4734
			18.5391		19.8057		17.7849
			25.7993		22.3045		26.1588
			19.1341		18.3873		28.538
			16.1327		13.5528		23.5668
			21.6385		17.3776		26.0276
			19.0689		20.8322		23.9209
			16.0747		22.856		27.4707
			20.3331		23.738		23.2342
			28.538		26.4311		22.5681
			25.7147		34.5756		27.3116
			17.6795		27.5047		28.5052
			23.0594		29.0569		27.4707
			17.7849		32.5632		26.2894
			26.3485		34.1498		25.5933
			18.183		24.0765		25.0275
			22.7741		30.7132		28.7011
			17.3417		30.1299		30.5098
			16.9606		28.3079		26.5955
			16.8316		30.8649		24.9777
			14.8883		25.6905		24.2569
			16.9606		16.1327		23.7511
			17.5736		25.9916		31.5828
			18.4381		20.7574		31.0459
			20.7723		31.3552		25.0026
			18.8224		21.07		35.3503
			17.0521		18.3195		21.3343
			25.6177		15.6229		25.7631
			15.583		24.7398		21.8105
			15.997		22.1504		22.924
			18.7229		20.0866		25.8114
			24.154		20.1021		24.6894
			20.1794		27.163		21.552
			20.8621		29.8913		21.7962
			15.2804		22.1926		25.4958
			16.9789		28.3739		22.1645
			16.1327		21.0847		30.2125
			24.2312		20.3331		25.8716
			24.7398		24.0895		28.7878
			18.3534		30.3359		21.1584
			22.6232		17.0155		21.9386
			33.8476		23.5404		25.8956
			20.9068		18.673		26.1945
			17.9764		13.4837		27.3458
			22.3742		26.9559		29.1852
			28.777		13.3911		26.4429
			21.1142		12.2243		27.2546
			23.2208		10.9338		19.9466
			23.4211		17.1431		24.0248
			16.152		16.3245		26.9444
			21.0256		20.8919		28.777
			20.8471		17.9937		25.9557
			22.7194		17.1975		22.9782
			16.8685		15.997		23.1403
			15.997		15.0546		33.552
			14.7833		11.5162		26.8981
			20.4704		12.7235		21.8818
			25.0151		9.46892		24.1926
			18.2855		18.9871		24.0507
			22.3324		16.8316		29.3871
			23.9988		16.0165		25.8475
			23.2342		26.9097		23.3279
			19.5047		19.8841		24.9653
			15.4224		15.1782		17.1068
			18.8555		16.5706		25.164
			22.5129		12.2243		27.414
			17.2517		24.2184		19.5207
			17.5558		19.7111		22.6782
			14.8883		19.9154		22.3324
			18.08		18.1488		27.9092
			17.8548		31.086		21.2758
			16.3626		17.0521		21.1878
			21.7819		18.2855		19.2315
			19.3927		15.0753		18.6896
			21.3051		27.7414		22.1082
			20.3178		23.0324		25.3734
			23.5933		20.8173		26.0634
			21.967		13.69		20.6068
			21.07		24.601		20.8919
			16.0941		21.839		22.2066
			14.269		33.82		21.2465
			17.9764		29.8913		23.8557
			19.1828		21.4507		22.0236
			14.93		27.9427		23.58
			17.0155		26.1231		21.3926
			17.8024		23.2074		24.2697
			17.9937		29.9329		20.3331
			22.3881		22.5957		22.08
			20.7574		26.1945		25.3489
			16.776		36.3489		21.1142
			20.637		22.9511		29.281
			22.2626		28.8957		33.9303
			23.0324		28.9065		21.2465
			25.642		23.6064		26.0276
			14.0712		26.817		32.0427
			17.0338		16.2289		23.9078
			16.6269		30.4792		36.2803
			13.6216		24.8277		23.6986
			18.8059		26.7472		25.6541
			15.6826		30.1918		22.7741
			14.7412		28.712		22.2626
			19.3766		24.0377		23.0864
			13.9825		11.1592		15.6627
			23.4211		13.69		18.183
			20.8919		17.8722		25.5446
			23.8426		18.6229		21.1584
			23.6196		20.44		35.5697
			25.2997		27.1401		30.7233
			23.1671		19.7899		30.9354
			21.4216		33.6816		19.28
			26.2064		30.016		29.0569
			19.5685		23.6854		22.2066
			22.0659		21.2612		23.6328
			30.1815		27.9872		28.4396
			30.3871		28.8634		28.7445
					21.9528		24.9777
					27.8869		19.5685
					24.3593		23.4078
					31.6419		23.8034
					32.3425		32.0913
					36.443		23.0053
					32.2751		26.3957
					30.2845		27.163
					37.2541		23.9729
					34.9695		30.3051
					37.7109		21.5087
					36.2718		22.402
					34.5936		21.3197
					33.2069		24.7398
					29.4612		24.7146
					32.6014		22.9104
					34.5215		25.508
					31.2159		25.4102
					27.5047		19.9934
					33.1412		21.5953
					33		20.2102
					29.3235		17.3597
					24.7649		17.9937
					32.6967		19.7899
					35.5435		14.1595
					33.5705		23.6854
					28.6794		23.0324
					31.8771		22.2766
					26.7821		22.6782
					25.7872		22.3881
					23.6591		23.1806
					16.533		30.6929
					16.533		22.0941
					13.2508		25.7993
					15.0546		22.5405
					14.7623		26.1588
					13.9602		22.5819
					23.1537		29.6508
					27.8534		20.3024
					14.1154		21.6673
					12.8695		19.1503
					17.1613		30.4383
					20.1794		30.7639
					13.8032		28.831
					21.4071		30.6929
					14.2034		41.3494
					14.8464		37.0614
					17.0703		33.2818
					22.1926		33.4311
					22.7604		37.8428
					23.8034		41.372
					24.2953		37.5454
					27.9872		32.3714
					27.8086		28.6903
					33.3285		33.1881
					30.5506		34.1771
					20.0711		37.1118
					23.7904		34.095
					26.5604		25.1392
					34.2408		24.3976
					29.3765		22.1504
					20.9068		21.4362
					30.2742		25.7752
					28.5924		21.1142
					26.5134		19.9466
					25.7752		19.7899
					29.1852		24.9777
					40.0723		24.4614
					24.3593		26.3957
					28.6686		23.3812
					28.527		29.9329
					30.9555		30.1506
					34.8		24.6515
					38.39		20.4095
					34.2953		32.4674
					44.9566		18.6563
					31.3453		25.8956
					34.2044		22.5267
					34.7463		22.1645
					22.3603		20.6672
					18.3365		17.6266
					24.3976		27.0482
					30.6828		26.0156
					22.4159		25.398
					38.2193		27.6965
					47.9002		26.1945
					36.0393		33.3472
					29.8705		27.6177
					25.7752		25.5324
					27.0712		32.7633
					33.6539		23.5536
					36.1686		23.7773
					22.5957		24.0636
					31.6123		26.689
					30.4485		30.1506
					30.5098		37.5289
					21.8675		27.414
					24.9653		33.8292
					30.6727		33.5798
					33.3192		31.2956
					37.3042		28.5161
					32.0038		26.2301
					33.7278		22.8968
					24.6515		25.8836
					25.447		31.5038
					23.738		24.7272
					23.1806		26.6656
					22.1223		20.516
					26.6656		20.637
					32.8771		27.0482
					38.1215		25.04
					30.1712		26.8634
					26.0395		26.9559
					26.242		23.6064
					38.4224		26.5252
					26.7239		28.2419
					35.3943		23.646
					33.82		26.0754
					29.3341		32.6109
					24.0248		25.0275
					27.6177		22.2066
					30.1196		21.5376
					30.1918		19.2153
					33.9395		23.9988
					27.9427		23.9858
					34.925		28.6903
					21.4942		29.8705
					33.0377		31.3652
					38.705		28.6468
					28.8526		31.7695
					31.116		26.8402
					21.0256		27.5273
					26.6189		21.2465
					24.7146		19.1991
					34.2226		21.7962
					14.3777		23.0324
					21.3343		21.0995
					14.4209		24.4995
					23.194		25.3857
					28.3409		34.5576
					25.0275		26.8634
					28.6686		27.4934
					21.5231		23.6196
					27.2431		35.9355
					17.3955		26.7705
					20.8173		27.0021
					24.4486		25.1516
					21.2025		24.0895
					22.9104		24.9278
					23.2342		24.9902
					28.0316		24.6389
					28.6794		26.9906
					46.9948		33.0377
					31.196		24.7649
					17.1431		30.2639
					18.7063		27.414
					21.4797		27.2888
					16.2863		24.702
					22.3742		28.1314
					30.6727		33.2631
					22.08		25.9557
					18.4886		27.4367
					33.3752		32.2075
					31.3652		32.8487
					23.1268		23.5933
					31.6222		28.2639
					35.1028		23.1806
					40.2661		26.9675
					34.0311		31.2159
					13.3211		28.2639
					17.4491		32.8392
					15.1577		29.6193
					29.4718		28.7445
					33.8476		27.414
					25.0772		30.9455
					26.7356		22.9918
					28.6577		26.3957
					36.952		23.8948
					19.4887		29.0569
					18.4043		20.8471
					24.7649		36.1944
					27.6627		30.0368
					28.1646		31.5926
					31.6812		29.6403
					27.3685		30.3769
					29.6193		30.3564
					34.925		31.2658
					28.3409		32.4866
					13.2273		35.6659
					17.2517		26.4076
					21.4942		29.1531
					20.9068		35.4558
					15.1577		25.0896
					22.7331		31.5038
					17.2878		27.0597
					12.2752		30.5098
					7.10169		33.6816
					18.183		31.176
					18.4886		27.1057
					11.5432		30.3051
					11.4075		39.4222
					8.57156		30.9555
					27.516		28.0428
					22.5819		38.4548
					28.0428		28.7445
					27.5838		30.4281
					18.183		34.7642
					17.6971		23.3679
					21.3197		27.3572
					25.8234		29.9433
					16.0165		29.7242
					21.6242		40.8647
					20.379		30.1712
					23.7773		27.6852
					30.3564		41.8731
					24.601		32.6491
					26.7705		42.7997
					31.2757		30.1506
					17.2878		34.7104
					17.5026		30.0368
					20.1794		39.4854
					25.2504		31.484
					22.7878		29.8913
					18.1488		29.5561
					14.7623		30.2228
					12.351		39.0254
					9.53445		37.3876
					15.6627		32.3233
					10.1665		30.5913
					26.3367		31.106
					14.464		42.2359
					17.8722		41.8954
					16.9054		36.3404
					21.7533		34.0128
					14.6564		39.9556
					30.0678		26.7705
					22.1645		32.4578
					20.7574		40.1655
					17.1431		28.0871
					20.4247		28.3409
					26.8402		33.0471
					30.5404		28.0649
					25.8596		24.321
					20.5463		36.6305
					20.1639		24.2184
					17.2698		36.8424
					14.9924		34.8536
					14.8254		27.7077
					5.74456		40.9484
					19.8214		34.0036
					14.6352		34.3225
					20.0711		25.9437
					22.9647		21.7247
					14.6352		28.7553
					23.6196		26.5604
					21.3926		26.0156
					23.1537		35.4382
					24.0377		30.2845
					22.1082		33.5984
					20.44		36.3147
					15.8012		37.7851
					26.5252		27.9427
					30.9354		28.3739
					14.7833		27.1401
					16.9238		28.8418
					35.7618		32.7728
					32.1591		28.2309
					26.9213		31.9552
					35.7008		32.1204
					38.3576		42.2211
					40.0179		34.4493
					29.4189		32.2654
					38.471		30.5812
					28.3958		35.7357
					41.1683		36.443
					33.2163		39.4617
					34.3769		34.7642
					40.405		24.4486
					30.6727		34.4222
					32.7633		37.5786
					39.0573		41.7391
					30.9254		32.3233
					41.5672		35.0673
					39.7212		36.4943
					37.7027		29.6823
					28.527		35.1825
					33.3099		29.1104
					35.3943		30.016
					32.9717		37.0698
					27.1745		29.0676
					17.9591		42.1621
					27.8422		29.4189
					40.6125		33.6909
					24.7901		28.6903
					28.3189		27.7414
					33.7832		36.3061
					44.1107		32.8961
					35.9268		33.9578
					46.2469		28.0982
					43.5424		34.2499
					35.7966		31.2458
					35.6746		28.2859
					43.0318		32.13
					35.3238		31.0359
					42.7706		40.4512
					42.559		37.7687
					48.2951		31.086
					37.5786		29.9849
					38.0479		28.3739
					31.3155		30.4996
					31.3354		32.6872
					30.5812		24.5249
					37.4375		38.7853
					34.5215		34.4493
					40.6355		29.2385
					36.7408		29.1958
					36.8846		35.8487
					34.8		37.6365
					35.4294		30.3051
					35.6397		25.508
					35.3767		41.627
					35.4207		32.3714
					27.5387		31.156
					29.6088		31.186
					35.1914		35.6746
					29.5245		29.1745
					34.4312		32.2654
					30.5098		28.2419
					30.3051		27.775
					33.8844		22.6782
					47.094		30.0471
					37.9332		34.6386
					33.6909		28.3629
					30.6929		30.5098
					31.6714		25.4958
							33.5427
							35.2444
							23.9599
							29.0033
							30.5812
							29.9953
							37.7604
							24.6136
							45.3359
							29.3659
							34.7194
							38.9935
							33.7186
							31.3751
							27.8534
							28.3739
							38.5519
							43.3777
							32.4578
							27.6965
							30.8346
							36.9267
							41.6868
							32.2847
							43.3849
							24.1411
							42.1769
							27.323
							42.1916
							38.0806
							32.0038
							31.3552
							33.5798
							34.8268
							35.1117
							30.3564
							33.5334
							36.588
							29.8288
							37.3209
							25.7752
							25.1269
							41.1608
							33.3845
							32.4866
							27.3572
							34.5396
							33.3472
							30.1299
							32.2751
							29.8079
							36.7154
							37.5537
							38.2926
							33.4125
							24.1153
							37.1118
							35.6048
							36.246
							36.4857
							45.329
							39.6898
							39.8698
							30.5098
							32.5249
							32.9055
							28.1314
							37.4458
							32.6681
							27.5838
							29.3023
							23.7773
							26.2657
							28.928
							29.0033
							39.2957
							30.0989
							27.7975
							26.2776
							28.3079
							43.9268
							27.7638
							29.9121
							33.2069
							24.3849
							26.8054
							28.4615
							31.7695
							36.3147
							30.9857
							28.2419
							29.2704
							30.6219
							34.5215
							26.8981
							33.3659
							32.1591
							30.5506
							34.259
							31.0459
							33.2069
							27.1516
							26.5721
							28.8849
							33.3472
							28.1425
							19.7111
							27.9649
							28.4943
							28.4287
							31.484
							32.2847
							32.2943
							35.8227
							24.4232
							24.3593
							27.7414
							30.3666
							28.3189
							25.6783
							28.5598
							25.9916
							24.1797
							22.8424
							25.9317
							28.5924
							28.8418
							29.2385
							29.1958
							30.8245
							30.2742
							29.9121
							30.9957
							38.0315
							26.0395
							29.6823
							22.9647
							23.514
							27.6402
							33.2818
							29.9329
							34.6116
							32.9244
							35.526
							28.9925
							26.1588
							28.3519
							24.8903
							28.2088

[truncated: 16 more sheets: Fig 5d IgG infiltration, Fig 5d CD11b+, Fig 7a, Fig 7b, Fig 7c, Fig 7d, Fig 7e, Fig 8a and 8b, Fig 8c, Fig s2, Fig s5, Fig s6, Fig s7, Fig s8, Fig s9, Fig s11]
